# Supplementary material for: Depression Levels Are Associated with Reduced Capacity to Learn to Actively Avoid Aversive Events in Young Adults
Source: eNeuro. 2025 Sep 9;12(9):ENEURO.0034-25.2025. doi: 10.1523/ENEURO.0034-25.2025 (PMC12439752; doi:10.1523/ENEURO.0034-25.2025)
Supplement: Table 1-1 — Download Table 1-1, TEX file. [file eneuro-12-ENEURO.0034-25.2025-s002.tex]

\documentclass{article}
\usepackage{booktabs}
\usepackage{amsmath}
\usepackage{graphicx}
\usepackage{caption}
\usepackage[margin=1in]{geometry}
\usepackage{siunitx}
\sisetup{
  detect-weight=true,
  detect-family=true,
  group-separator={,},
  round-mode=places,
  round-precision=2,
  parse-numbers=false
}
\usepackage{multirow}

\renewcommand{\thetable}{1-\arabic{table}}  % <--- Add this line here

\begin{document}
\setcounter{table}{0}  % Start from Table 1-1
\begin{table}[ht]
\captionsetup{justification=raggedright, singlelinecheck=false, skip=2pt}
\caption{\textbf{Participant Exclusions in Study 1 and Study 2}}
\label{tab:exclusions}

\resizebox{\linewidth}{!}{
\begin{tabular}{@{\hspace{4pt}}l
                @{\hspace{10pt}}c
                @{\hspace{10pt}}c
                @{\hspace{10pt}}c
                @{\hspace{10pt}}c@{}}
\toprule
 & \multicolumn{1}{c}{\textbf{Study 1 --}} & \multicolumn{1}{c}{\textbf{Study 1 --}} & \multicolumn{1}{c}{\textbf{Study 1 --}} & \multicolumn{1}{c}{\textbf{Study 2 --}} \\
{\large \textbf{Exclusion Reason}} & \textbf{Undergraduates} & \textbf{Online Workers} & \textbf{Total} & \textbf{Total} \\
\midrule
Failed $\geq$ 2 out of 3 questionnaire attention checks & 36 & 11 & 47 & 51 \\
Did not initiate behavioral task after questionnaire & 44 & 19 & 63 & 52 \\
Did not complete behavioral task & 21 & 12 & 33 & 45 \\
Did not meet acquisition criterion ($\geq$ 80\% in 20 trials) & 85 & 51 & 136 & 213 \\
Did not meet \textit{d'} criterion (score $\geq$ 0.5 in intermixed stage) & 9 & 10 & 19 & 80 \\
Blank/missing questionnaire responses despite meeting other criterion & 2 & 2 & 4 & -- \\
\midrule
\textbf{Total Excluded} & \textbf{197} & \textbf{105} & \textbf{302} & \textbf{441} \\
\bottomrule
\end{tabular}
}

\vspace{-.5em}
\begin{flushleft}
\scriptsize  % <-- Changed from \footnotesize
\textit{Note:} While overall exclusion rates were higher due to the task’s reinforcement-based learning design and performance criteria, rates were comparable to typical online studies when considering only questionnaire failures and task non-completion. Specifically, Study 1 had 19.17\% exclusion rate (N=147) based on attention check failures and non-completion. Similarly, Study 2 had a 19.20\% exclusion rate (N=148) based on these same criteria. These adjusted rates align with exclusion rates reported in instruction-based online tasks.
\end{flushleft}
\end{table}

\end{document}
