# Supplementary material for: Depression Levels Are Associated with Reduced Capacity to Learn to Actively Avoid Aversive Events in Young Adults
Source: eNeuro. 2025 Sep 9;12(9):ENEURO.0034-25.2025. doi: 10.1523/ENEURO.0034-25.2025 (PMC12439752; doi:10.1523/ENEURO.0034-25.2025)
Supplement: Table 3-1 — Download Table 3-1, TEX file. [file eneuro-12-ENEURO.0034-25.2025-s003.tex]

\documentclass{article}
\usepackage{amsmath}
\usepackage{booktabs}
\usepackage{graphicx}
\usepackage{caption}
\usepackage{geometry}
\usepackage{array}
\usepackage{siunitx}
\sisetup{detect-weight=true, detect-family=true}
\geometry{margin=1in}

% Set custom table number format
\renewcommand{\thetable}{3-1}

\begin{document}
\setcounter{table}{2}
\begin{table}[ht]
\captionsetup{justification=raggedright,singlelinecheck=false, skip=2pt}
\caption{\textbf{Study 1 – Linear Mixed Model. Standardized Coefficients (SE) for BAI Predicting Active Avoidance Accuracy}}
\label{tab:lmm_bai_active}

\resizebox{\linewidth}{!}{
\begin{tabular}{ll l S[table-format=4.3] S[table-format=2.3] S[table-format=1.3] S[table-format=1.3]}
\toprule
\multicolumn{7}{l}{Active Avoidance Accuracy \( \sim \) BAI (\textit{prop. score}) \( \times \) Sex \( \times \) Task Stage \( \times \) Sample \( +\ (1 \mid \text{Participant}) \)} \\

\midrule
\textbf{Fixed Effects} & & \textbf{$\beta$ (SE)} & \textbf{df} & \textbf{$t$ value} & \textbf{$p$ value} & \textbf{$p$ adj} \\
\midrule
Intercept\textsuperscript{***} & & -0.347 (0.066) & 1090.464 & -5.273 & <0.001 & <0.001 \\
BAI (prop. score) & & -0.120 (0.064) & 1090.464 & -1.856 & 0.064 & 0.302 \\
Sex (Male) & & \phantom{-}0.269 (0.151) & 1090.464 & 1.779 & 0.075 & 0.302 \\
Task Stage (Intermixed)\textsuperscript{***} & & \phantom{-}0.625 (0.075) & 914 & 8.385 & <0.001 & <0.001 \\
Task Stage (Reversal)\textsuperscript{*} & & \phantom{-}0.228 (0.075) & 914 & 3.057 & 0.002 & 0.018 \\
Sample (Online Workers) & & \phantom{-}0.067 (0.151) & 1090.464 & 0.444 & 0.657 & 0.880 \\
BAI $\times$ Sex (Male) & & \phantom{-}0.024 (0.157) & 1090.464 & 0.151 & 0.880 & 0.880 \\
BAI $\times$ Task Stage (Intermixed) & & \phantom{-}0.061 (0.073) & 914 & 0.837 & 0.404 & 0.742 \\
BAI $\times$ Task Stage (Reversal) & & \phantom{-}0.076 (0.073) & 914 & 1.049 & 0.295 & 0.656 \\
Sex (Male) $\times$ Task Stage (Intermixed) & & -0.167 (0.171) & 914 & -0.979 & 0.328 & 0.742 \\
Sex (Male) $\times$ Task Stage (Reversal) & & -0.236 (0.171) & 914 & -1.381 & 0.168 & 0.558 \\
BAI $\times$ Sample (Online Workers)\textsuperscript{*} & & \phantom{-}0.279 (0.134) & 1090.464 & 2.079 & 0.038 & 0.227 \\
Sex (Male) $\times$ Sample (Online Workers) & & -0.140 (0.223) & 1090.464 & -0.625 & 0.532 & 0.769 \\
Task Stage (Intermixed) $\times$ Sample (Online Workers) & & -0.226 (0.171) & 914 & -1.322 & 0.186 & 0.558 \\
Task Stage (Reversal) $\times$ Sample (Online Workers) & & \phantom{-}0.053 (0.171) & 914 & 0.313 & 0.754 & 0.839 \\
BAI $\times$ Sex (Male) $\times$ Task Stage (Intermixed) & & -0.052 (0.177) & 914 & -0.294 & 0.769 & 0.839 \\
BAI $\times$ Sex (Male) $\times$ Task Stage (Reversal) & & -0.198 (0.177) & 914 & -1.117 & 0.264 & 0.656 \\
BAI $\times$ Sex (Male) $\times$ Sample (Online Workers) & & -0.172 (0.221) & 1090.464 & -0.775 & 0.438 & 0.742 \\
BAI $\times$ Task Stage (Intermixed) $\times$ Sample (Online Workers) & & \phantom{-}0.027 (0.152) & 914 & 0.176 & 0.860 & 0.880 \\
BAI $\times$ Task Stage (Reversal) $\times$ Sample (Online Workers) & & -0.064 (0.152) & 914 & -0.421 & 0.674 & 0.808 \\
Sex (Male) $\times$ Task Stage (Intermixed) $\times$ Sample (Online Workers) & & \phantom{-}0.256 (0.253) & 914 & 1.013 & 0.311 & 0.656 \\
Sex (Male) $\times$ Task Stage (Reversal) $\times$ Sample (Online Workers) & & \phantom{-}0.185 (0.253) & 914 & 0.733 & 0.464 & 0.742 \\
BAI $\times$ Sex (Male) $\times$ Task Stage (Intermixed) $\times$ Sample (Online Workers) & & -0.116 (0.251) & 914 & -0.463 & 0.644 & 0.808 \\
BAI $\times$ Sex (Male) $\times$ Task Stage (Reversal) $\times$ Sample (Online Workers) & & \phantom{-}0.152 (0.251) & 914 & 0.606 & 0.545 & 0.769 \\
\addlinespace[1ex]
\midrule
\multicolumn{2}{l}{\textbf{Random Effects}} & \textbf{Variance ($s^2$)} & \textbf{SD} \\
\midrule
Participant (Intercept) & & 0.338 & 0.581 \\
Residual                & & 0.604 & 0.777 \\
\bottomrule
\end{tabular}
}

\vspace{-0.5em}
\begin{flushleft}
\footnotesize
BAI (\textit{prop. score}) = anxiety score on the Beck Anxiety Inventory, expressed as a proportion of total possible score. Active avoidance accuracy and BAI scores were $z$-normalized using the grand mean. $p$-values were adjusted using the Benjamini–Hochberg False Discovery Rate method. \textit{*} $p < .05$, \textit{**} $p < .01$, \textit{***} $p < .001$
\end{flushleft}
\end{table}

\end{document}
