# Supplementary material for: Depression Levels Are Associated with Reduced Capacity to Learn to Actively Avoid Aversive Events in Young Adults
Source: eNeuro. 2025 Sep 9;12(9):ENEURO.0034-25.2025. doi: 10.1523/ENEURO.0034-25.2025 (PMC12439752; doi:10.1523/ENEURO.0034-25.2025)
Supplement: Table 3-2 — Download Table 3-2, TEX file. [file eneuro-12-ENEURO.0034-25.2025-s004.tex]

\documentclass{article}
\usepackage{amsmath}
\usepackage{booktabs}
\usepackage{graphicx}
\usepackage{caption}
\usepackage{geometry}
\usepackage{array}
\usepackage{siunitx}
\sisetup{detect-weight=true, detect-family=true}
\geometry{margin=1in}

% Set custom table number format
\renewcommand{\thetable}{3-2}

\begin{document}

\begin{table}[ht]
\captionsetup{justification=raggedright,singlelinecheck=false, skip=2pt}
\caption{\textbf{Study 1 – Linear Mixed Model. Standardized Coefficients (SE) for BDI-II Predicting Inhibitory Avoidance Accuracy}}
\label{tab:lmm_bdi_inhibitory}

\resizebox{\linewidth}{!}{
\begin{tabular}{ll l S[table-format=4.3] S[table-format=2.3] S[table-format=1.3] S[table-format=1.3]}
\toprule
\multicolumn{7}{l}{Inhibitory Avoidance Accuracy \( \sim \) BDI-II (\textit{prop. score}) \( \times \) Sex \( \times \) Task Stage \( \times \) Sample \( + \ (1 \mid \text{Participant}) \)} \\
\midrule
\textbf{Fixed Effects} & & \textbf{$\beta$ (SE)} & \textbf{df} & \textbf{$t$ value} & \textbf{$p$ value} & \textbf{$p$ adj} \\
\midrule
Intercept & & \phantom{-}0.027 (0.067) & 755.730 & 0.404 & 0.686 & 0.926 \\
BDI-II (prop. score) & & \phantom{-}0.021 (0.077) & 755.730 & 0.268 & 0.789 & 0.926 \\
Sex (Male) & & -0.051 (0.155) & 755.730 & -0.327 & 0.744 & 0.926 \\
Task Stage (Reversal) & & -0.102 (0.070) & 457 & -1.459 & 0.145 & 0.681 \\
Sample (Online Workers) & & \phantom{-}0.046 (0.157) & 755.730 & 0.295 & 0.768 & 0.926 \\
BDI-II $\times$ Sex (Male) & & \phantom{-}0.011 (0.212) & 755.730 & 0.054 & 0.957 & 0.957 \\
BDI-II $\times$ Task Stage (Reversal) & & -0.110 (0.080) & 457 & -1.373 & 0.170 & 0.681 \\
Sex (Male) $\times$ Task Stage (Reversal) & & \phantom{-}0.157 (0.162) & 457 & 0.974 & 0.331 & 0.882 \\
BDI-II $\times$ Sample (Online Workers) & & -0.195 (0.135) & 755.730 & -1.443 & 0.149 & 0.681 \\
Sex (Male) $\times$ Sample (Online Workers) & & \phantom{-}0.039 (0.228) & 755.730 & 0.172 & 0.863 & 0.926 \\
Task Stage (Reversal) $\times$ Sample (Online Workers) & & -0.027 (0.164) & 457 & -0.166 & 0.869 & 0.926 \\
BDI-II $\times$ Sex (Male) $\times$ Task Stage (Reversal) & & \phantom{-}0.112 (0.220) & 457 & 0.510 & 0.610 & 0.926 \\
BDI-II $\times$ Sex (Male) $\times$ Sample (Online Workers) & & \phantom{-}0.202 (0.251) & 755.730 & 0.804 & 0.420 & 0.926 \\
BDI-II $\times$ Task Stage (Reversal) $\times$ Sample (Online Workers) & & \phantom{-}0.208 (0.141) & 457 & 1.476 & 0.141 & 0.681 \\
Sex (Male) $\times$ Task Stage (Reversal) $\times$ Sample (Online Workers) & & -0.041 (0.238) & 457 & -0.171 & 0.864 & 0.926 \\
BDI-II $\times$ Sex (Male) $\times$ Task Stage (Reversal) $\times$ Sample (Online Workers) & & -0.301 (0.261) & 457 & -1.152 & 0.250 & 0.800 \\
\addlinespace[1ex]
\midrule
\multicolumn{2}{l}{\textbf{Random Effects}} & \textbf{Variance ($s^2$)} & \textbf{SD} \\
\midrule
Participant (Intercept) & & 0.461 & 0.679 \\
Residual                & & 0.547 & 0.739 \\
\bottomrule
\end{tabular}
}

\vspace{-0.5em}
\begin{flushleft}
\footnotesize
BDI-II (\textit{prop. score}) = depressive score on the Beck Depression Inventory-II, expressed as a proportion of total possible score. Inhibitory avoidance accuracy and BDI-II scores were $z$-normalized using the grand mean. $p$-values were adjusted using the Benjamini–Hochberg False Discovery Rate method. \textit{*} $p < .05$, \textit{**} $p < .01$, \textit{***} $p < .001$
\end{flushleft}
\end{table}

\end{document}
