# Supplementary material for: Depression Levels Are Associated with Reduced Capacity to Learn to Actively Avoid Aversive Events in Young Adults
Source: eNeuro. 2025 Sep 9;12(9):ENEURO.0034-25.2025. doi: 10.1523/ENEURO.0034-25.2025 (PMC12439752; doi:10.1523/ENEURO.0034-25.2025)
Supplement: Table 3-3 — Download Table 3-3, TEX file. [file eneuro-12-ENEURO.0034-25.2025-s005.tex]

\documentclass{article}
\usepackage{amsmath}
\usepackage{booktabs}
\usepackage{graphicx}
\usepackage{caption}
\usepackage{geometry}
\usepackage{array}
\usepackage{siunitx}
\sisetup{detect-weight=true, detect-family=true}
\geometry{margin=1in}

% Set custom table number format
\renewcommand{\thetable}{3-3}

\begin{document}

\begin{table}[ht]
\captionsetup{justification=raggedright,singlelinecheck=false, skip=2pt}
\caption{\textbf{Study 1 – Linear Mixed Model. Standardized Coefficients (SE) for BAI Predicting Inhibitory Avoidance Accuracy}}
\label{tab:lmm_bai_inhibitory}

\resizebox{\linewidth}{!}{
\begin{tabular}{ll l S[table-format=4.3] S[table-format=2.3] S[table-format=1.3] S[table-format=1.3]}
\toprule
\multicolumn{7}{l}{Inhibitory Avoidance Accuracy \( \sim \text{BAI} \ (\textit{prop. score}) \times \text{Sex} \times \text{Task Stage} \times \text{Sample} + \ (1 \mid \text{Participant}) \)} \\
\midrule
\textbf{Fixed Effects}& & \textbf{$\beta$ (SE)} & \textbf{df} & \textbf{$t$ value} & \textbf{$p$ value} & \textbf{$p$ adj} \\
\midrule
Intercept & & \phantom{-}0.021 (0.068) & 758.110 & 0.314 & 0.754 & 0.925 \\
BAI (prop. score) & & \phantom{-}0.033 (0.067) & 758.110 & 0.492 & 0.623 & 0.925 \\
Sex (Male) & & -0.048 (0.156) & 758.110 & -0.309 & 0.757 & 0.925 \\
Task Stage (Reversal) & & -0.097 (0.071) & 457 & -1.360 & 0.174 & 0.925 \\
Sample (Online Workers) & & \phantom{-}0.025 (0.156) & 758.110 & 0.161 & 0.872 & 0.925 \\
BAI $\times$ Sex (Male) & & -0.038 (0.162) & 758.110 & -0.236 & 0.813 & 0.925 \\
BAI $\times$ Task Stage (Reversal) & & -0.049 (0.070) & 457 & -0.704 & 0.482 & 0.925 \\
Sex (Male) $\times$ Task Stage (Reversal) & & \phantom{-}0.142 (0.163) & 457 & 0.871 & 0.384 & 0.925 \\
BAI $\times$ Sample (Online Workers) & & -0.171 (0.139) & 758.110 & -1.237 & 0.216 & 0.925 \\
Sex (Male) $\times$ Sample (Online Workers) & & \phantom{-}0.022 (0.231) & 758.110 & 0.094 & 0.925 & 0.925 \\
Task Stage (Reversal) $\times$ Sample (Online Workers) & & \phantom{-}0.025 (0.163) & 457 & 0.152 & 0.879 & 0.925 \\
BAI $\times$ Sex (Male) $\times$ Task Stage (Reversal) & & -0.034 (0.169) & 457 & -0.199 & 0.842 & 0.925 \\
BAI $\times$ Sex (Male) $\times$ Sample (Online Workers) & & \phantom{-}0.090 (0.229) & 758.110 & 0.395 & 0.693 & 0.925 \\
BAI $\times$ Task Stage (Reversal) $\times$ Sample (Online Workers) & & -0.035 (0.145) & 457 & -0.243 & 0.808 & 0.925 \\
Sex (Male) $\times$ Task Stage (Reversal) $\times$ Sample (Online Workers) & & -0.069 (0.241) & 457 & -0.286 & 0.775 & 0.925 \\
BAI $\times$ Sex (Male) $\times$ Task Stage (Reversal) $\times$ Sample (Online Workers) & & \phantom{-}0.107 (0.239) & 457 & 0.446 & 0.656 & 0.925 \\
\addlinespace[1ex]
\midrule
\multicolumn{2}{l}{\textbf{Random Effects}} & \textbf{Variance ($s^2$)} & \textbf{SD} \\
\midrule
Participant (Intercept) & & 0.456 & 0.675 \\
Residual                & & 0.550 & 0.741 \\
\bottomrule
\end{tabular}
}

\vspace{-0.5em}
\begin{flushleft}
\footnotesize
BAI (\textit{prop. score}) = anxiety score on the Beck Anxiety Inventory, expressed as a proportion of total possible score. Inhibitory avoidance accuracy and BAI scores were $z$-normalized using the grand mean. $p$-values were adjusted using the Benjamini–Hochberg False Discovery Rate method. \textit{*} $p < .05$, \textit{**} $p < .01$, \textit{***} $p < .001$
\end{flushleft}
\end{table}

\end{document}
